# Supplementary material for: A 3D “sandwich” co-culture system with vascular niche supports mouse embryo development from E3.5 to E7.5 in vitro
Source: Stem Cell Res Ther. 2023 Dec 10;14:349. doi: 10.1186/s13287-023-03583-2 (PMC10712047; doi:10.1186/s13287-023-03583-2)
Supplement: Supplementary file 1 — Additional file 1. Statistics of embryonic development. [file 13287_2023_3583_MOESM1_ESM.xlsx]

## Sheet: Embryo developmental rates
Summary of developmental embryos cultured in the IVCM + Cells and the IVCM system from E3.5 to E7.5
Group	Experiment	E3.5 Early Blastocyst			E4.0 Blastocyst			E4.5 Late Blastocyst			E5.0 Epiblast rosette-like			E5.5 Egg cylinder-like			E6.0 Pregastrula-like			E6.5 Early Gastruloid			E7.0 Mid Gastruloid			E7.5 Late Gastruloid
		Normally developed embryos	Total	Developmental rates	Normally developed embryos	Total	Developmental rates	Normally developed embryos	Total	Developmental rates	Normally developed embryos	Total	Developmental rates	Normally developed embryos	Total	Developmental rates	Normally developed embryos	Total	Developmental rates	Normally developed embryos	Total	Developmental rates	Normally developed embryos	Total	Developmental rates	Normally developed embryos	Total	Developmental rates
IVCM + Cells	Experiment 10-1	18	23	0.782609				23	24	0.958333				6	22	0.272727				15	22	0.681818				11	20	0.55
	Experiment 11-1				9	16	0.5625	12	17	0.705882	9	15	0.6	5	15	0.333333	5	15	0.333333	5	12	0.416667	5	13	0.384615	5	13	0.384615
	Experiment 12-1				5	8	0.625	6	8	0.75	6	9	0.666667	2	7	0.285714	2	6	0.333333	5	8	0.625	5	8	0.625	5	8	0.625
	Experiment 13-1	7	32	0.21875	13	46	0.282609	16	34	0.470588	22	38	0.578947	12	40	0.3	11	34	0.323529	12	30	0.4	11	31	0.354839	12	23	0.521739
	Experiment 14-1				26	31	0.83871	29	31	0.935484	22	27	0.814815	7	25	0.28	14	25	0.56	14	23	0.608696	16	26	0.615385	16	26	0.615385
	Experiment 16-1	6	7	0.857143	7	9	0.777778	8	10	0.8	6	7	0.857143	4	7	0.571429	5	7	0.714286	5	7	0.714286	5	7	0.714286	5	7	0.714286
	Experiment 17-1	6	10	0.6	7	10	0.7	8	9	0.888889	11	12	0.916667	5	9	0.555556	7	8	0.875	8	10	0.8	9	10	0.9	10	11	0.909091
	Experiment 18-1	15	25	0.6	23	28	0.821429	24	26	0.923077	23	25	0.92	10	27	0.37037	20	27	0.740741	18	26	0.692308
	Experiment 18-2	7	27	0.259259	12	26	0.461538	17	23	0.73913	14	21	0.666667	8	19	0.421053	11	20	0.55	10	18	0.555556	10	17	0.588235	13	19	0.684211
	Experiment 19-1	7	16	0.4375	11	19	0.578947	13	18	0.722222	13	16	0.8125	8	19	0.421053	12	18	0.666667	11	18	0.611111	7	12	0.583333	8	12	0.666667
	Experiment 20-1	8	18	0.444444	8	17	0.470588	9	17	0.529412	8	17	0.470588	6	16	0.375	7	15	0.466667	7	16	0.4375
	Experiment 22-1	8	9	0.888889	9	11	0.818182	10	12	0.833333	11	12	0.916667				10	13	0.769231	10	12	0.833333
	Experiment 23-1	8	11	0.727273	10	13	0.769231	9	12	0.75	10	12	0.833333	4	11	0.363636
	Experiment 24-1	14	34	0.411765	28	39	0.717949	29	34	0.852941	25	33	0.757576	11	35	0.314286
	Experiment 25-1	20	28	0.714286	22	30	0.733333	23	28	0.821429	20	27	0.740741	12	23	0.521739
	Experiment 29-1	7	22	0.318182	10	24	0.416667	15	25	0.6	13	25	0.52	6	24	0.25
	Experiment 29-2	12	37	0.324324	21	38	0.552632	23	38	0.605263	25	38	0.657895	9	38	0.236842	15	36	0.416667	18	38	0.473684
	Experiment 30-1	14	19	0.736842	11	20	0.55	14	20	0.7	12	19	0.631579	11	19	0.578947
	Experiment 30-2	4	5	0.8	4	5	0.8	4	5	0.8	4	6	0.666667	3	6	0.5
	Experiment 31-1	8	13	0.615385	9	14	0.642857	10	14	0.714286	10	14	0.714286	8	14	0.571429
	Experiment 31-2	25	30	0.833333	16	30	0.533333	23	30	0.766667	26	31	0.83871	20	31	0.645161
	Experiment 32-1	6	12	0.5	6	12	0.5	8	12	0.666667	8	12	0.666667	8	14	0.571429
	Experiment 32-2	24	26	0.923077	15	26	0.576923	20	27	0.740741	24	29	0.827586	17	29	0.586207
Mean				0.599653			0.6241			0.751058			0.730714			0.416176			0.562454			0.603843			0.595712			0.63011
Std. Deviation				0.211894			0.147258			0.121363			0.126334			0.129631			0.182302			0.136241			0.162283			0.136566
IVCM	Experiment 10-2	9	17	0.529412				13	16	0.8125				4	15	0.266667				3	15	0.2
	Experiment 11-2				9	15	0.6	13	15	0.866667	7	13	0.53846	3	11	0.272727	5	12	0.416667	1	11	0.0909091	3	11	0.272727	3	11	0.272727
	Experiment 12-2				3	5	0.6	3	5	0.6	2	5	0.4	1	5	0.2	0	5	0	0	5	0	1	5	0.2	1	5	0.2
	Experiment 16-2	8	13	0.615385	10	11	0.909091	10	11	0.909091	12	13	0.923077	6	13	0.461538	3	14	0.214286	3	14	0.214286	4	13	0.307692	3	14	0.214286
	Experiment 20-2	6	11	0.545455	8	14	0.571429	4	13	0.307692	0	13	0	0	13	0	0	13	0	0	13	0
	Experiment 21-1	11	28	0.392857	17	30	0.566667	16	30	0.533333	12	27	0.444444	7	26	0.269231	12	31	0.387097	10	30	0.333333
	Experiment 22-2	3	10	0.3	3	10	0.3	3	10	0.3	3	11	0.272727	3	11	0.272727	3	11	0.272727	2	11	0.181818	2	12	0.166667	2	11	0.181818
	Experiment 23-2	3	11	0.272727	4	13	0.307692	4	11	0.363636	5	13	0.384615	1	9	0.111111	3	11	0.272727	1	12	0.0833333
	Experiment 24-2	14	39	0.358974	28	44	0.636364	21	39	0.538462	21	38	0.552632	7	36	0.194444
	Experiment 27-1	34	40	0.85	32	42	0.761905	27	43	0.627907	25	42	0.595238	12	43	0.27907	20	42	0.47619	15	42	0.357143	15	41	0.365854	10	40	0.25
	Experiment 28-1				8	19	0.421053	8	20	0.4	8	18	0.444444	4	22	0.181818
Mean				0.483101			0.56742			0.569026			0.455564			0.228121			0.254962			0.162314			0.262588			0.223766
Std. Deviation				0.180098			0.179402			0.209235			0.224434			0.110385			0.167648			0.122808			0.0719988			0.0331655

## Sheet: E3.5
Case Processing Summary									Group Statistics
group		Cases							group		N	Mean	Std. Deviation	Std. Error Mean
		Valid		Missing		Total			data	IVCM	8	48.31	19.2531	6.80701
		N	Percent	N	Percent	N	Percent			IVCM + Cells	20	59.9652	22.2768	4.98124
data	IVCM	8	1	0	0	8	1
	IVCM + Cells	20	1	0	0	20	1		Independent Samples Test
											Levene's Test for Equality of Variances		t-test for Equality of Means
Descriptives											F	Sig.	t	df	Sig. (2-tailed)	Mean Difference	Std. Error Difference	95% Confidence Interval of the Difference
group				Statistic	Std. Error													Lower	Upper
data	IVCM	Mean		48.31	6.80701				data	Equal variances assumed	0.63604	0.432372	-1.2956	26	0.2065	-11.6552	8.99601	-30.1468	6.83637
		95% Confidence Interval for Mean	Lower Bound	32.214						Equal variances not assumed			-1.38178	14.9273	0.187371	-11.6552	8.43494	-29.6415	6.33107
			Upper Bound	64.406
		5% Trimmed Mean		47.4404
		Median		46.1135
		Variance		370.683
		Std. Deviation		19.2531
		Minimum		27.273
		Maximum		85
		Range		57.727
		Interquartile Range		28.3155
		Skewness		0.906119	0.752101
		Kurtosis		0.547914	1.48088
	IVCM + Cells	Mean		59.9652	4.98124
		95% Confidence Interval for Mean	Lower Bound	49.5393
			Upper Bound	70.3911
		5% Trimmed Mean		60.2845
		Median		60.769
		Variance		496.255
		Std. Deviation		22.2768
		Minimum		21.875
		Maximum		92.308
		Range		70.433
		Interquartile Range		37.7458
		Skewness		-0.23965	0.512103
		Kurtosis		-1.25243	0.992384
Tests of Normality
group		Kolmogorov-Smirnova			Shapiro-Wilk
		Statistic	df	Sig.	Statistic	df	Sig.
data	IVCM	0.180359	8	.200*	0.923078	8	0.45533
	IVCM + Cells	0.146586	20	.200*	0.941725	20	0.25842
*. This is a lower bound of the true significance.
a. Lilliefors Significance Correction

## Sheet: E4.0
Case Processing Summary									Group Statistics
group		Cases							group		N	Mean	Std. Deviation	Std. Error Mean
		Valid		Missing		Total			data	IVCM	10	56.7419	18.9106	5.98006
		N	Percent	N	Percent	N	Percent			IVCM + Cells	22	62.41	15.0723	3.21343
data	IVCM	10	1	0	0	10	1
	IVCM + Cells	22	1	0	0	22	1		Independent Samples Test
											Levene's Test for Equality of Variances		t-test for Equality of Means
Descriptives											F	Sig.	t	df	Sig. (2-tailed)	Mean Difference	Std. Error Difference	95% Confidence Interval of the Difference
group				Statistic	Std. Error													Lower	Upper
data	IVCM	Mean		56.7419	5.98006				data	Equal variances assumed	0.0680248	0.796017	-0.910723	30	0.369701	-5.66815	6.22378	-18.3788	7.04252
		95% Confidence Interval for Mean	Lower Bound	43.2141						Equal variances not assumed			-0.83493	14.4323	0.417364	-5.66815	6.78876	-20.1878	8.8515
			Upper Bound	70.2697
		5% Trimmed Mean		56.3294
		Median		58.5715
		Variance		357.612
		Std. Deviation		18.9106
		Minimum		30
		Maximum		90.909
		Range		60.909
		Interquartile Range		27.5035
		Skewness		0.16139	0.687043
		Kurtosis		-0.0373466	1.33425
	IVCM + Cells	Mean		62.41	3.21343
		95% Confidence Interval for Mean	Lower Bound	55.7273
			Upper Bound	69.0927
		5% Trimmed Mean		63.056
		Median		60.1975
		Variance		227.176
		Std. Deviation		15.0723
		Minimum		28.261
		Maximum		83.871
		Range		55.61
		Interquartile Range		24.637
		Skewness		-0.320378	0.490962
		Kurtosis		-0.48894	0.95278
Tests of Normality
group		Kolmogorov-Smirnova			Shapiro-Wilk
		Statistic	df	Sig.	Statistic	df	Sig.
data	IVCM	0.19842	10	.200*	0.940749	10	0.561373
	IVCM + Cells	0.117743	22	.200*	0.954352	22	0.384112
*. This is a lower bound of the true significance.
a. Lilliefors Significance Correction

## Sheet: E4.5
Case Processing Summary									Group Statistics
group		Cases							group		N	Mean	Std. Deviation	Std. Error Mean
		Valid		Missing		Total			data	IVCM	11	56.9026	21.9448	6.61661
		N	Percent	N	Percent	N	Percent			IVCM + Cells	23	75.1058	12.4091	2.58747
data	IVCM	11	1	0	0	11	1
	IVCM + Cells	23	1	0	0	23	1
									Independent Samples Test
Descriptives											Levene's Test for Equality of Variances		t-test for Equality of Means
group				Statistic	Std. Error						F	Sig.	t	df	Sig. (2-tailed)	Mean Difference	Std. Error Difference	95% Confidence Interval of the Difference
data	IVCM	Mean		56.9026	6.61661													Lower	Upper
		95% Confidence Interval for Mean	Lower Bound	42.1599					data	Equal variances assumed	5.96767	0.0202714	-3.10131	32	0.00400371	-18.2032	5.86951	-30.159	-6.24739
			Upper Bound	71.6454						Equal variances not assumed			-2.56219	13.1526	0.0234671	-18.2032	7.10454	-33.5335	-2.87283
		5% Trimmed Mean		56.508
		Median		53.846
		Variance		481.575
		Std. Deviation		21.9448
		Minimum		30
		Maximum		90.909
		Range		60.909
		Interquartile Range		44.886
		Skewness		0.34089	0.660687
		Kurtosis		-1.222	1.27942
	IVCM + Cells	Mean		75.1058	2.58747
		95% Confidence Interval for Mean	Lower Bound	69.7397
			Upper Bound	80.4719
		5% Trimmed Mean		75.4864
		Median		75
		Variance		153.985
		Std. Deviation		12.4091
		Minimum		47.059
		Maximum		95.833
		Range		48.774
		Interquartile Range		13.333
		Skewness		-0.398966	0.481337
		Kurtosis		0.0869433	0.934764
Tests of Normality
group		Kolmogorov-Smirnova			Shapiro-Wilk
		Statistic	df	Sig.	Statistic	df	Sig.
data	IVCM	0.143056	11	.200*	0.918739	11	0.308277
	IVCM + Cells	0.122977	23	.200*	0.972211	23	0.741743
*. This is a lower bound of the true significance.
a. Lilliefors Significance Correction

## Sheet: E5.0
Case Processing Summary									Group Statistics
group		Cases							group		N	Mean	Std. Deviation	Std. Error Mean
		Valid		Missing		Total			data	IVCM	10	45.5564	23.6575	7.48115
		N	Percent	N	Percent	N	Percent			IVCM + Cells	22	73.0715	12.9307	2.75683
data	IVCM	10	1	0	0	10	1
	IVCM + Cells	22	1	0	0	22	1		Independent Samples Test
											Levene's Test for Equality of Variances		t-test for Equality of Means
Descriptives											F	Sig.	t	df	Sig. (2-tailed)	Mean Difference	Std. Error Difference	95% Confidence Interval of the Difference
group				Statistic	Std. Error													Lower	Upper
data	IVCM	Mean		45.5564	7.48115				data	Equal variances assumed	1.40368	0.24541	-4.27392	30	0.000178982	-27.5151	6.43789	-40.663	-14.3671
		95% Confidence Interval for Mean	Lower Bound	28.6329						Equal variances not assumed			-3.45106	11.5192	0.00507655	-27.5151	7.97294	-44.9673	-10.0628
			Upper Bound	62.4799
		5% Trimmed Mean		45.49
		Median		44.444
		Variance		559.677
		Std. Deviation		23.6575
		Minimum		0
		Maximum		92.308
		Range		92.308
		Interquartile Range		20.6635
		Skewness		0.0545927	0.687043
		Kurtosis		2.10683	1.33425
	IVCM + Cells	Mean		73.0715	2.75683
		95% Confidence Interval for Mean	Lower Bound	67.3383
			Upper Bound	78.8046
		5% Trimmed Mean		73.4417
		Median		72.7515
		Variance		167.202
		Std. Deviation		12.9307
		Minimum		47.059
		Maximum		92
		Range		44.941
		Interquartile Range		18.3362
		Skewness		-0.218709	0.490962
		Kurtosis		-0.776766	0.95278
Tests of Normality
group		Kolmogorov-Smirnova			Shapiro-Wilk
		Statistic	df	Sig.	Statistic	df	Sig.
data	IVCM	0.182134	10	.200*	0.941617	10	0.571144
	IVCM + Cells	0.145558	22	.200*	0.954771	22	0.391277
*. This is a lower bound of the true significance.
a. Lilliefors Significance Correction

## Sheet: E5.5
Case Processing Summary									Group Statistics
group		Cases							group		N	Mean	Std. Deviation	Std. Error Mean
		Valid		Missing		Total			data	IVCM	11	22.8122	11.5774	3.49071
		N	Percent	N	Percent	N	Percent			IVCM + Cells	22	42.3905	13.2682	2.82879
data	IVCM	11	1	0	0	11	1
	IVCM + Cells	22	1	0	0	22	1		Independent Samples Test
											Levene's Test for Equality of Variances		t-test for Equality of Means
Descriptives											F	Sig.	t	df	Sig. (2-tailed)	Mean Difference	Std. Error Difference	95% Confidence Interval of the Difference
group				Statistic	Std. Error													Lower	Upper
data	IVCM	Mean		22.8122	3.49071				data	Equal variances assumed	2.1229	0.155167	-4.15919	31	0.000234244	-19.5784	4.70726	-29.1789	-9.97784
		95% Confidence Interval for Mean	Lower Bound	15.0344						Equal variances not assumed			-4.35751	22.7706	0.000235497	-19.5784	4.49301	-28.8781	-10.2787
			Upper Bound	30.59
		5% Trimmed Mean		22.7828
		Median		26.667
		Variance		134.036
		Std. Deviation		11.5774
		Minimum		0
		Maximum		46.154
		Range		46.154
		Interquartile Range		9.091
		Skewness		-0.0377334	0.660687
		Kurtosis		1.84422	1.27942
	IVCM + Cells	Mean		42.3905	2.82879
		95% Confidence Interval for Mean	Lower Bound	36.5077
			Upper Bound	48.2733
		5% Trimmed Mean		42.2237
		Median		39.8025
		Variance		176.046
		Std. Deviation		13.2682
		Minimum		23.684
		Maximum		64.516
		Range		40.832
		Interquartile Range		27.5003
		Skewness		0.152338	0.490962
		Kurtosis		-1.5493	0.95278
Tests of Normality
group		Kolmogorov-Smirnova			Shapiro-Wilk
		Statistic	df	Sig.	Statistic	df	Sig.
data	IVCM	0.239035	11	0.0789707	0.917841	11	0.301067
	IVCM + Cells	0.157645	22	0.163963	0.905628	22	0.0385825
a. Lilliefors Significance Correction

## Sheet: E6.0
Case Processing Summary									Group Statistics
group		Cases							group		N	Mean	Std. Deviation	Std. Error Mean
		Valid		Missing		Total			data	IVCM	8	25.4964	17.9224	6.33652
		N	Percent	N	Percent	N	Percent			IVCM + Cells	12	56.2455	19.0409	5.49663
data	IVCM	8	1	0	0	8	1
	IVCM + Cells	12	1	0	0	12	1		Independent Samples Test
											Levene's Test for Equality of Variances		t-test for Equality of Means
Descriptives											F	Sig.	t	df	Sig. (2-tailed)	Mean Difference	Std. Error Difference	95% Confidence Interval of the Difference
group				Statistic	Std. Error													Lower	Upper
data	IVCM	Mean		25.4964	6.33652				data	Equal variances assumed	0.231876	0.635938	-3.61923	18	0.00196148	-30.7491	8.49605	-48.5987	-12.8996
		95% Confidence Interval for Mean	Lower Bound	10.5129						Equal variances not assumed			-3.66569	15.8037	0.00212596	-30.7491	8.38836	-48.5496	-12.9486
			Upper Bound	40.4799
		5% Trimmed Mean		25.6838
		Median		27.273
		Variance		321.212
		Std. Deviation		17.9224
		Minimum		0
		Maximum		47.619
		Range		47.619
		Interquartile Range		35.5705
		Skewness		-0.524161	0.752101
		Kurtosis		-0.966089	1.48088
	IVCM + Cells	Mean		56.2455	5.49663
		95% Confidence Interval for Mean	Lower Bound	44.1475
			Upper Bound	68.3435
		5% Trimmed Mean		55.8365
		Median		55.5
		Variance		362.556
		Std. Deviation		19.0409
		Minimum		32.353
		Maximum		87.5
		Range		55.147
		Interquartile Range		37.9963
		Skewness		0.126344	0.637302
		Kurtosis		-1.35564	1.23225
Tests of Normality
group		Kolmogorov-Smirnova			Shapiro-Wilk
		Statistic	df	Sig.	Statistic	df	Sig.
data	IVCM	0.172574	8	.200*	0.901321	8	0.296957
	IVCM + Cells	0.135576	12	.200*	0.928392	12	0.363384
*. This is a lower bound of the true significance.
a. Lilliefors Significance Correction

## Sheet: E6.5
Case Processing Summary									Group Statistics
group		Cases							group		N	Mean	Std. Deviation	Std. Error Mean
		Valid		Missing		Total			data	IVCM	9	16.2313	13.0257	4.34189
		N	Percent	N	Percent	N	Percent			IVCM + Cells	13	60.3844	14.1804	3.93294
data	IVCM	9	1	0	0	9	1
	IVCM + Cells	13	1	0	0	13	1
									Independent Samples Test
Descriptives											Levene's Test for Equality of Variances		t-test for Equality of Means
group				Statistic	Std. Error						F	Sig.	t	df	Sig. (2-tailed)	Mean Difference	Std. Error Difference	95% Confidence Interval of the Difference
data	IVCM	Mean		16.2313	4.34189													Lower	Upper
		95% Confidence Interval for Mean	Lower Bound	6.21891					data	Equal variances assumed	0.0563996	0.814696	-7.41594	20	3.68409e-07	-44.1531	5.9538	-56.5725	-31.7336
			Upper Bound	26.2438						Equal variances not assumed			-7.5368	18.3003	5.10345e-07	-44.1531	5.85833	-56.4465	-31.8596
		5% Trimmed Mean		16.0507
		Median		18.182
		Variance		169.668
		Std. Deviation		13.0257
		Minimum		0
		Maximum		35.714
		Range		35.714
		Interquartile Range		23.2145
		Skewness		0.231897	0.717137
		Kurtosis		-1.07408	1.39971
	IVCM + Cells	Mean		60.3844	3.93294
		95% Confidence Interval for Mean	Lower Bound	51.8153
			Upper Bound	68.9535
		5% Trimmed Mean		60.2419
		Median		61.111
		Variance		201.084
		Std. Deviation		14.1804
		Minimum		40
		Maximum		83.333
		Range		43.333
		Interquartile Range		24.771
		Skewness		0.00720411	0.616336
		Kurtosis		-1.02431	1.19087
Tests of Normality
group		Kolmogorov-Smirnova			Shapiro-Wilk
		Statistic	df	Sig.	Statistic	df	Sig.
data	IVCM	0.152658	9	.200*	0.926672	9	0.450318
	IVCM + Cells	0.129044	13	.200*	0.948893	13	0.581619
*. This is a lower bound of the true significance.
a. Lilliefors Significance Correction

## Sheet: E7.0
Case Processing Summary									Group Statistics
group		Cases							group		N	Mean	Std. Deviation	Std. Error Mean
		Valid		Missing		Total			data	IVCM	5	26.2588	8.04947	3.59983
		N	Percent	N	Percent	N	Percent			IVCM + Cells	8	59.5712	17.3487	6.1337
data	IVCM	5	1	0	0	5	1
	IVCM + Cells	8	1	0	0	8	1
									Independent Samples Test
Descriptives											Levene's Test for Equality of Variances		t-test for Equality of Means
group				Statistic	Std. Error						F	Sig.	t	df	Sig. (2-tailed)	Mean Difference	Std. Error Difference	95% Confidence Interval of the Difference
data	IVCM	Mean		26.2588	3.59983													Lower	Upper
		95% Confidence Interval for Mean	Lower Bound	16.2641					data	Equal variances assumed	0.957504	0.348847	-3.9843	11	0.00214299	-33.3124	8.36094	-51.7147	-14.9102
			Upper Bound	36.2535						Equal variances not assumed			-4.68395	10.4774	0.000760538	-33.3124	7.11204	-49.0617	-17.5632
		5% Trimmed Mean		26.218
		Median		27.273
		Variance		64.794
		Std. Deviation		8.04947
		Minimum		16.667
		Maximum		36.585
		Range		19.918
		Interquartile Range		15.3435
		Skewness		0.052912	0.912871
		Kurtosis		-1.51403	2
	IVCM + Cells	Mean		59.5712	6.1337
		95% Confidence Interval for Mean	Lower Bound	45.0674
			Upper Bound	74.0751
		5% Trimmed Mean		59.2189
		Median		60.181
		Variance		300.978
		Std. Deviation		17.3487
		Minimum		35.484
		Maximum		90
		Range		54.516
		Interquartile Range		25.767
		Skewness		0.236758	0.752101
		Kurtosis		0.445479	1.48088
Tests of Normality
group		Kolmogorov-Smirnova			Shapiro-Wilk
		Statistic	df	Sig.	Statistic	df	Sig.
data	IVCM	0.18158	5	.200*	0.967783	5	0.86084
	IVCM + Cells	0.22155	8	.200*	0.931315	8	0.528117
*. This is a lower bound of the true significance.
a. Lilliefors Significance Correction

## Sheet: E7.5
Case Processing Summary									Group Statistics
group		Cases							group		N	Mean	Std. Deviation	Std. Error Mean
		Valid		Missing		Total			data	IVCM	5	22.3768	3.70803	1.65828
		N	Percent	N	Percent	N	Percent			IVCM + Cells	9	63.0111	14.4849	4.8283
data	IVCM	5	1	0	0	5	1
	IVCM + Cells	9	1	0	0	9	1
									Independent Samples Test
Descriptives											Levene's Test for Equality of Variances		t-test for Equality of Means
group				Statistic	Std. Error						F	Sig.	t	df	Sig. (2-tailed)	Mean Difference	Std. Error Difference	95% Confidence Interval of the Difference
data	IVCM	Mean		22.3768	1.65828													Lower	Upper
		95% Confidence Interval for Mean	Lower Bound	17.7727					data	Equal variances assumed	2.49934	0.139879	-6.06128	12	5.66027e-05	-40.6343	6.70391	-55.2409	-26.0277
			Upper Bound	26.9809						Equal variances not assumed			-7.95951	9.72793	1.45366e-05	-40.6343	5.10513	-52.0525	-29.2161
		5% Trimmed Mean		22.3378
		Median		21.429
		Variance		13.7495
		Std. Deviation		3.70803
		Minimum		18.182
		Maximum		27.273
		Range		9.091
		Interquartile Range		7.0455
		Skewness		0.386848	0.912871
		Kurtosis		-1.62332	2
	IVCM + Cells	Mean		63.0111	4.8283
		95% Confidence Interval for Mean	Lower Bound	51.877
			Upper Bound	74.1452
		5% Trimmed Mean		62.8251
		Median		62.5
		Variance		209.812
		Std. Deviation		14.4849
		Minimum		38.462
		Maximum		90.909
		Range		52.447
		Interquartile Range		16.338
		Skewness		0.313668	0.717137
		Kurtosis		1.47017	1.39971
Tests of Normality
group		Kolmogorov-Smirnova			Shapiro-Wilk
		Statistic	df	Sig.	Statistic	df	Sig.
data	IVCM	0.200873	5	.200*	0.955466	5	0.77611
	IVCM + Cells	0.169459	9	.200*	0.965911	9	0.857678
*. This is a lower bound of the true significance.
a. Lilliefors Significance Correction
